# Supplementary material for: Translational control of polyamine metabolism by CNBP is required for Drosophila locomotor function
Source: eLife. 2021 Sep 14;10:e69269. doi: 10.7554/eLife.69269 (PMC8439652; doi:10.7554/eLife.69269)
Supplement: Source data 2. [file elife-69269-data2.zip]

Archive with 37 entries (34 files):
- tiff blots Fig1-7/
- tiff blots Fig1-7/Fig5-S1 source data 2b.tif
- __MACOSX/
- __MACOSX/tiff blots Fig1-7/
- __MACOSX/tiff blots Fig1-7/._Fig5-S1 source data 2b.tif
- tiff blots Fig1-7/Fig1-S1source data.tif
- __MACOSX/tiff blots Fig1-7/._Fig1-S1source data.tif
- tiff blots Fig1-7/Fig5-S1 source data 2a.tif
- __MACOSX/tiff blots Fig1-7/._Fig5-S1 source data 2a.tif
- tiff blots Fig1-7/Fig6B source data 2.tif
- __MACOSX/tiff blots Fig1-7/._Fig6B source data 2.tif
- tiff blots Fig1-7/Fig1E source data 2.jpeg
- __MACOSX/tiff blots Fig1-7/._Fig1E source data 2.jpeg
- tiff blots Fig1-7/Fig3-S1A source data 2.tif
- __MACOSX/tiff blots Fig1-7/._Fig3-S1A source data 2.tif
- tiff blots Fig1-7/Fig6D source data 2.tif
- __MACOSX/tiff blots Fig1-7/._Fig6D source data 2.tif
- tiff blots Fig1-7/Fig6-S4A source data 2c.tif
- __MACOSX/tiff blots Fig1-7/._Fig6-S4A source data 2c.tif
- tiff blots Fig1-7/Fig7-S2 source data.tif
- __MACOSX/tiff blots Fig1-7/._Fig7-S2 source data.tif
- tiff blots Fig1-7/Fig6-S4A source data 2b.tif
- __MACOSX/tiff blots Fig1-7/._Fig6-S4A source data 2b.tif
- tiff blots Fig1-7/Fig6-S4A source data 2a.tif
- __MACOSX/tiff blots Fig1-7/._Fig6-S4A source data 2a.tif
- tiff blots Fig1-7/Fig2B source data 2.tif
- __MACOSX/tiff blots Fig1-7/._Fig2B source data 2.tif
- tiff blots Fig1-7/Fig5A source data 2b.tif
- __MACOSX/tiff blots Fig1-7/._Fig5A source data 2b.tif
- tiff blots Fig1-7/Fig5A source data 2c.tif
- __MACOSX/tiff blots Fig1-7/._Fig5A source data 2c.tif
- tiff blots Fig1-7/Fig5A source data 2a.tif
- __MACOSX/tiff blots Fig1-7/._Fig5A source data 2a.tif
- tiff blots Fig1-7/Fig3A source data 2a.tif
- __MACOSX/tiff blots Fig1-7/._Fig3A source data 2a.tif
- tiff blots Fig1-7/Fig3A source data 2b.tif
- __MACOSX/tiff blots Fig1-7/._Fig3A source data 2b.tif
